# Supplementary material for: A review of the occurrence and diversity of the sphragis in butterflies (Lepidoptera, Papilionoidea)
Source: Zookeys. 2017 Aug 29;(694):41–70. doi: 10.3897/zookeys.694.13097 (PMC5672779; doi:10.3897/zookeys.694.13097)
Supplement: Supplementary material 1 — Table S1. Sphragis-bearing butterfly species and morphological characteristics of their sphragides [file zookeys-694-041-s001.xlsx]

## Sheet: Sphragis
Family	Subfamily	Tribe	Genus	Species	Category	Presence of Male Scales	Presence of Projections	Hollow/Solid	Relative size (to the abdomen)	Reference
Papilionidae	Parnassiinae	Parnassiini	Archon	apollinus (Herbst, 1798) (VS)	1	No	No	Solid	Small	Bryk 1918, Orr 1988
				apollinaris (Staudinger, 1892)	2					K. Matsumoto pers. comm.
			Hypermnestra	helios (Nickerl, 1846) (VS)	1					Bryk 1935, AGO pers. obs.
			Parnassius	ariadne Lederer, 1853	4a			Hollow	Large to very large	Ackery 1975
				clodius Ménétriés, 1855						Ackery 1975
				eversmanni Ménétriés, 1855						Bryk 1918, Ackery 1975
				glacialis Butler, 1866						Ackery 1975, Orr 1988
				mnemosyne (Linnaeus, 1758) *						Bryk 1918, Ackery 1975, Orr 1988
				nordmanni [Ménétriés], 1850						Ackery 1975
				orleans Oberthür, 1890						Ackery 1975
				stubbendorfii Ménétriés, 1849						Ackery 1975
				autocrator Avinov, 1913 (G) *					Large	Ackery 1975, Orr 1988
				charltonius Gray, [1853] *						Bryk 1924, Ackery 1975, Orr 1988
				imperator Oberthür, 1883 (G) *			Yes, ventro-laterally	Mostly Solid		Bryk 1918, Ackery 1975, Orr 1988
				inopinatus Kotzsch, 1940			No	Hollow		Ackery 1975, Orr 1988
				loxias Püngeler, 1901 (G)						APSC pers. obs., AGO pers. obs.
				davydovi Churkin, 2006 (G)						Churkin 2006
				acdestis Grum-Grshimailo, 1891 (G)						Ackery 1975, Orr 1988
				cardinal Grum-Grshimailo, 1887 (G)						APSC pers. obs., AGO pers. obs.
				delphius (Eversmann, 1843) (G) *						Bingham 1907, Ackery 1975, Orr 1988
				maximinus Staudinger, 1891 (G)						APSC pers. obs., AGO pers. obs.
				patricius Niepelt, 1911 (G)						Ackery 1975, Orr 1988
				staudingeri Bang-Haas, 1882 (G)						APSC pers. obs., AGO pers. obs.
				stenosemus Honrath, 1890 (G)						APSC pers. obs., AGO pers. obs.
				stoliczkanus Felder & Felder, 1865 (G)						APSC pers. obs., AGO pers. obs.
				actius (Eversmann, 1843)				Mostly Solid, with a backward scoop	Medium	Ackery, 1975
				apollo (Linnaeus, 1758)						Bryk 1918, Ackery 1975, Orr 1988
				apollonius (Eversmann, 1847) (G)						Ackery, 1975, J. Nielsen pers. comm.
				bremeri Bremer, 1864						Ackery 1975
				dongalaicus Tytler, 1926						AGO pers. obs.
				epaphus Oberthür, 1879						Bingham 1907, Ackery 1975
				honrathi Staudinger, 1882						Ackery 1975, Orr 1988
				jacquemonti Boisduval, 1836 (G)						Bingham 1907, Ackery 1975
				nomion Fischer De Waldheim, 1823						Ackery 1975
				phoebus (Fabricius, 1793) *						Ackery 1975, Orr 1988
				sacerdos Stichel, 1906						AGO pers. obs.
				smintheus Doubleday, 1847						Ackery 1975
				tianschanicus Oberthür, 1879						Ackery 1975
				tenedius Eversmann, 1851 *				Mostly Hollow	Small	Orr 1988
				acco Gray, [1853] (G)				Hollow	Medium to large	Orr 1988
				cephalus Grum-Grshimailo, 1891 (G)						Orr 1988
				hardwickii Gray, 1831 (G)						Bingham 1907, Ackery 1975, Orr 1088
				hunnyngtoni Avinoff, 1916						AGO pers. obs.
				maharaja Avinoff, 1916 (G)						APSC pers. obs., AGO pers. obs.
				schultei Weiss & Michel, 1989						AGO pers. obs.
				szechenyii Frivaldszky, 1886						Ackery 1975, Orr 1988
		Luehdorfiini	Bhutanitis	lidderdalii Atkinson, 1873 (VS)	1	Yes, but randomly placed, probably without specific function		Solid	Small	Saigusa and Lee 1982, Matsomoto, Orr & Yago in prep.
				ludlowi Gabriel, 1942 (VS)						Harada et al. 2012, Matsomoto, Orr & Yago in prep.
				mansfieldi (Riley, 1939) (VS)						Riley 1939, Saigusa and Lee 1982, Matsomoto, Orr & Yago in prep.
				thaidina (Blanchard, 1871) (VS)						Saigusa and Lee 1982, Matsomoto, Orr & Yago in prep.
			Luehdorfia	chinensis Leech, 1893 *	3	Yes			Medium	APSC pers. obs.
				puziloi (Erschoff, 1872) *	4b		Yes, with general torsion		Large	Saigusa 1973, Matsumoto & Suzuki 1995
				japonica Leech, 1889	3		No		Medium	Matsumoto 1987
				longicaudata Lee, 1982	4b		Yes		Large	K. Matsumoto pers. Comm., APSC pers. obs.
			Sericinus	montela Gray, 1852 (PS)	1	No	No		Small	K. Matsumoto pers. comm., AGO pers. obs.
			Allancastria	caucasica (Lederer, 1864)	3	Yes				Matsomoto, Orr & Yago in prep.
				cerisy (Godart, [1824])						Saigusa 1973, Matsomoto, Orr & Yago in prep.
				cretica (Rebel, 1904)						Matsomoto, Orr & Yago in prep.
				deyrollei (Oberthür, 1869)						Matsomoto, Orr & Yago in prep.
				louristana (Le Cerf, 1908)						Matsomoto, Orr & Yago in prep.
			Zerynthia	cassandra Geyer, 1828 (VS)	1	No				Matsomoto, Orr & Yago in prep.
				polyxena ([Denis & Schiffermüller], 1775) (VS)						Matsomoto, Orr & Yago in prep.
				rumina (Linnaeus, 1758) (VS)						Matsomoto, Orr & Yago in prep.
	Papilioninae	Troidini	Cressida	cressida (Fabricius, 1775) *	4a		Yes		Medium to large	Bryk 1918, Common and Waterhouse 1981, Orr 1999
			Euryades	corethrus (Boisduval, 1836) (G)						Guenée 1872, Orr 1988
				duponchelii (Lucas, 1836) *						Bryk 1918, Guenée 1872
			Losaria	coon (Fabricius, 1793) (PS)	1		No		Small	APSC pers. obs., AGO pers. obs., K. Matsumoto pers. comm.
				rhodifer (Butler 1876) (PS)						K. Matsumoto pers. comm.
				palu (Martin, 1912) (PS)						Miller 1987, APSC pers. obs., AGO pers. obs.
			Parides	proneus (Hübner, 1831)	2			Mostly Solid, with cavities	Medium	Bryk 1918
			Trogonoptera	brookiana (Wallace, 1855) (HS)						Orr 1988, 1995
				trojana (Honrath, 1886) (HS)						Orr 1988
Nymphalidae	Danainae	Danaini	Amauris	ellioti Butler, 1895 (PS)	1			Solid	Small	Eltringham 1925, APSC pers. obs.
				niavius (Linnaeus, 1758) (PS) *						Eltringham 1925, Orr 1988
				ochlea (Boisduval, 1847) (PS)						Eltringham 1925, APSC pers. obs.
		Ithomiini	Ollantaya	aegineta (Hewitson, 1869)	Uncertain					D'Abrera 1984
			Dircenna	loreta Haensch, 1903 (PS)	1	No	No	Solid	Small	Drummond 1984
			Pteronymia	calgiria Schaus, 1902	Uncertain					De-Silva et al. in prep.
				latilla (Hewitson, [1855])	2	No	No	Mostly Solid, with cavities	Small to medium	De-Silva et al. in prep.
				obscuratus (Fabricius, 1793)	3	Yes		Mostly Solid		De-Silva et al. in prep.
				picta (Salvin, 1869)	2	No		Mostly Hollow		APSC pers. obs.
				sao (Hübner, [1813])	3	Yes		Mostly Solid, with cavities	Small	De-Silva et al. in prep.
				simplex (Salvin, 1869)	2	No		Mostly Hollow	Small to medium	De-Silva et al. in prep.
				tucuna (Bates, 1862)	Uncertain					De-Silva et al. in prep.
				veia (Hewitson, [1853])	2	No	Yes, short	Solid	Small	APSC pers. obs.
				n. sp. in prep			No	Mostly Hollow		De-Silva et al. in prep.
	Heliconiinae	Acraeini	Acraea	cerasa Hewitson, 1861	3	Yes		Solid		Pierre 1985a
				unimaculata Grose-Smith, 1898	2	No				APSC pers. obs.
				kraka Aurivillius, 1893 *						APSC pers. obs.
				peetersi Pierre, 1992	3	Yes		Uncertain		Pierre 1992b
				medea (Cramer, 1775)	4b		Yes	Solid	Medium to large	Pierre 1988
				niobe Sharpe, 1893	2	No	No		Small (semi-internal)	Orr 1988
				egina (Cramer, 1775) *	4b	Yes	Yes		Medium to large	Eltringham 1912, Pierre 1985a
				asema Hewitson, 1877						Van Son 1963
				violarum Boisduval, 1847						Van Son 1963
				omrora Trimen, 1894 *						Van Son 1963
				buettneri Rogenhofer, 1890	2	No	No	Uncertain	Medium	Pierre 1988
				abdera Hewitson, 1852	Uncertain					APSC pers. obs.
				petraea Boisduval, 1847 (VS)	1	No	No	Solid	Small	APSC pers. obs.
				cepheus (Linné, 1758) (VS)						Orr 1988
				atolmis Westwood, 1881 (VS)						APSC pers. obs.
				mansya Eltringham, 1911	3	Yes	Uncertain		Medium to large	Pierre 1988
				onerata Trimen, 1891	4a	No	No	Hollow	Medium to large	Van Son 1963
				diogenes Suffert, 1904	4b	Yes		Mostly Hollow	Uncertain	Pierre 1985a
				guillemei Oberthür, 1893 (VS)	1	No		Solid	Small	APSC pers. obs.
				lofua Eltringham, 1911	Uncertain			Mostly Solid		Pierre 1988
				chambezi Neave, 1910				Uncertain	Medium	AGO pers. obs.
				nohara Boisduval, 1847 *	4b	Yes		Hollow	Small to medium	Eltringham 1912, van Son 1963
				punctellata Eltringham, 1912			Uncertain	Mostly Solid	Large	Pierre 1988
				pseudatolmis Eltringham, 1912	Uncertain					APSC pers. obs.
				aglaonice Westwood, 1881	2	No	No	Solid	Small	Orr 1988
				miranda Riley, 1920					Small (semi-internal)	AGO pers. obs.
				oncaea Hopffer, 1855 *	3	Yes	Yes	Mostly Solid, with cavities	Medium	APSC pers. obs.
				zonata Hewitson, 1877	2	No	No	Solid	Small	AGO pers. obs.
				rabbaiae Ward, 1873						Orr 1988
				anemosa Hewitson, 1865	4a			Hollow	Medium to large	Eltringham 1912, Orr 1988
				pseudolycia Butler, 1874				Mostly Hollow		APSC pers. obs.
				turna Mabille, 1877						J. Pierre pers. com.
				zetes (Linné, 1758) *						Pierre 1985a
				acara Hewitson, 1865						AGO pers. obs.
				barberi Trimen, 1881						AGO pers. obs.
				oscari Rothschild, 1902						Pierre 1988
				chilo Godman, 1880						Pierre 1988
				hypoleuca Trimen, 1898						Pierre 1988
				machequena Grose-Smith, 1887	2			Solid	Small	AGO pers. obs.
				ranavalona Boisduval, 1833						AGO pers. obs.
				hova Boisduval,1833	4a		Yes, short	Hollow	Small to medium	AGO pers. obs.
				endoscota Le Doux, 1928 (G) *	4b	Yes	No	Structurally Solid, with several cavities	Medium	APSC pers. obs.
				punctimarginea Pinhey, 1956	Uncertain			Uncertain	Small	AGO pers. obs.
				leucographa Ribbe, 1889 (G)	4b	Yes		Structurally Solid, with several cavities	Medium	APSC pers. obs.
				admatha Hewitson, 1865 (G)						APSC pers. obs.
				kappa Pierre, 1979	Uncertain			Uncertain		J. Pierre pers. com.
				boopis Wichgraf, 1914 (G)	4b	Yes		Solid	Large	Pierre 1985b
				quirina (Fabricius, 1781) *	3				Small	APSC pers. obs.
				kia Pierre, 1990						J. Pierre pers. com.
				eugenia Karsch, 1893				Structurally Solid, with several cavities	Medium	Paluch et al. 2003
				igati Boisduval, 1833 *						Houlbert 1916, Paluch et al. 2003
				dammii van Vollenhoven, 1869						APSC pers. obs.
				cuva Grose-Smith, 1889						APSC pers. obs.
				insignis Distant, 1880	2	No				Eltringham 1912
				eltringhami Joicey & Talbor, 1921						APSC pers. obs.
				hamata Joicey & Talbot, 1922 *				Solid	Small	AGO pers. obs.
				horta (Linné, 1764)				Mostly Solid, with cavities	Medium	van Son 1963
				brainei Henning, 1986						J. Pierre pers. com.
				neobule Doubleday, 1850						Pierre 1985a
				mahela Boisduval, 1833						APSC pers. obs.
				matuapa Grose-Smith, 1889						APSC pers. obs.
				camaena (Drury, 1775)						APSC pers. obs.
				turlini Pierre, 1979						J. Pierre pers. com.
				terpsicore (Linné, 1758)						van Son 1963, Orr 1988
				andromacha (Fabricius, 1775)						Common and Waterhouse 1981
				moluccana Felder, 1860						APSC pers. obs.
				meyeri Kirsch, 1877					Small to medium	Parsons 1983
				epitellus Staudinger, 1896	4b	Yes	Yes	Mostly Hollow	Medium	Pierre & Bernaud 2013
				epaea (Cramer, 1779)						APSC pers. obs.
				paragea (Grose-Smith, 1900)						APSC pers. obs.
				tellus (Aurivillius, 1893)						Orr 1988
				schubotzi (Grünberg, 1911)						APSC pers. obs.
				adrasta Weymer, 1892						APSC pers. obs.
				formosa (Butler, 1874)					Small	Pierre & Bernaud 2013
				dewitzi Staudinger, 1895	Uncertain		Uncertain			J. Pierre pers. com.
				obliqua (Aurivillius, 1913)	4b		Yes	Mostly Hollow		Pierre & Bernaud 2013
				kivuensis (Joicey & Talbot, 1926)					Medium	APSC pers. obs.
				poggei Dewitz, 1879						APSC pers. obs.
				leopoldina (Aurivillius, 1895)			Uncertain			APSC pers. obs.
				elongata (Butler, 1874)			Yes			APSC pers. obs.
				persanguinea (Rebel, 1914)						APSC pers. obs.
				epiprotea (Butler, 1874)						APSC pers. obs.
				alcinoe Felder & Felder, 1865						APSC pers. obs.
				umbra (Drury, 1782) *						APSC pers. obs.
				macaria (Fabricius, 1793)						APSC pers. obs.
				aganice Hewitson, 1852						Pierre 1985a
				scalivittata (Butler, 1896)						Pierre & Bernaud 2013
				quadricolor (Rogenhofer, 1891)						Orr 1988
				consanguinea (Aurivillius, 1893)						APSC pers. obs.
				excisa (Butler, 1874)						APSC pers. obs.
				indentata (Butler, 1895)						APSC pers. obs.
				pseudoeuryta Godman & Salvin, 1890						APSC pers. obs.
				bana Pierre & Bernaud, 2012	Uncertain					J. Pierre pers. com.
				lequeuxi Bernaud & Pierre, 2012						J. Pierre pers. com.
				macarista (Shape, 1906)	4b	Yes	Yes	Mostly Hollow	Medium	APSC pers. obs.
				ducarmei Bernaud & Pierre, 2012	Uncertain					J. Pierre pers. com.
				vestalis Felder & Felder, 1865	4b	Yes	Yes	Mostly Hollow	Medium	APSC pers. obs.
				quirinalis Grose-Smith, 1900 *	3		No	Mostly Solid, small proximal cavity	Small	APSC pers. obs.
				semivitrea Aurivillius, 1895	Uncertain			Uncertain		AGO pers. obs.
				pharsalus Ward, 1871 *	2	No		Hollow		APSC pers. obs.
				insularis Sharpe, 1893	3	Yes		Uncertain		AGO pers. obs.
				ansorgei Grose-Smith, 1898						AGO pers. obs.
				disjuncta Grose-Smith, 1898						AGO pers. obs.
				alciope Hewitson, 1852						AGO pers. obs.
				serena (Fabricius, 1775) *				Mostly Solid, with small distal cavity		Orr 1988
				ochrascens Sharpe, 1902						AGO pers. obs.
				rangatana Eltringham, 1912						APSC pers. obs.
				fornax Butler, 1879				Uncertain		APSC pers. obs., AGO pers. obs.
				althoffi Dewitz, 1889 *				Mostly Solid		APSC pers. obs.
				cabira Hopffer, 1855 (VS)	1	No		Solid		Orr 1988
				goetzi Thurau, 1903	3	Yes		Mostly Solid		Pierre 1985a
				excelsior Sharpe, 1891						J. Pierre pers. com.
				lia Mabille, 1879				Solid		Pierre & Bernaud 2009
				orestia Hewitson, 1874 *				Mostly Solid		APSC pers. obs.
				obeira Hewitson, 1863	2	No		Solid	Small (semi-internal)	Eltringham 1912
				burni Butler, 1896	3	Yes		Mostly Solid	Small	APSC pers. obs.
				polis Pierre & Bernaud 1999						Pierre & Bernaud 2009
				pentapolis Ward, 1871 *						Pierre 1985a
				vesperalis Grose-Smith, 1890						APSC pers. obs.
				kaduna Pierre, 1993						Pierre & Bernaud 2009
				anacreon Trimen, 1868						Eltringham 1912, Orr 1988
				wigginsi Neave, 1904						Eltringham 1912
				zitja Boisduval, 1833						Paluch et al. 2003
				calida Butler, 1878						Pierre & Bernaud 2009
				rahira Boisduval, 1833						Pierre 1985a
				guichardi Gabriel, 1949						Pierre & Bernaud 2009
				issoria (Hübner, 1916) *						APSC pers. obs.
				mirifica Lathy, 1906				Solid		Eltringham 1912, Pierre & Bernaud 2009
				odzalae Collins, 1998				Uncertain		Pierre & Bernaud 2009
				alalia (C. Felder & R. Felder, 1860)				Solid	Small to medium	APSC pers. obs.
				alberti (Neild & Romero, 2008)						Neild & Romero 2008
				bonita (Penz, 1996)						Penz & Francini 1996
				balettae (Neild & Romero, 2008)						J. Pierre pers. com.
				carycina Jordan, 1913						Paluch et al. 2003
				catarina (Penz, 1996)						Penz & Francini 1996
				conspicua Jordan, 1913						APSC pers. obs.
				dalmedai (Francini, 1996)						Paluch et al. 2003
				discrepans (d'Almeida, 1958)						Pierre & Bernaud 2009
				eberti (Francini, Freitas & Penz, 2004)						Francini et al. 2004
				furtadoi (Paluch, Casagrande & Mielke, 2006)						Pierre & Bernaud 2009
				genitrix (d'Almeida, 1922)						Paluch et al. 2003
				guatemalena (H. W. Bates, 1864)						APSC pers. obs.
				kennethi (Freitas, Willmott & Hall, 2009)						Pierre & Bernaud 2009
				lapitha (Staudinger, 1885)						APSC pers. obs.
				latior (Jordan, 1913)						Pierre & Bernaud 2009
				melampeplos Godman & Salvin, 1881						APSC pers. obs.
				melanisans (Oberthür, 1917)						Paluch et al. 2003
				mielkei (Paluch & Casagrande, 2006)						Paluch et al. 2006
				mirnae (Paluch & Mielke, 2006)						Paluch et al. 2006
				morio (Oberthür, 1917)						J. Pierre pers. com.
				pallescens (Jordan, 1913)						J. Pierre pers. com.
				parapheles (Jordan, 1913)						APSC pers. obs.
				pellenea Hübner, [1821]						Paluch et al. 2006
				pratensis (Francini, Freitas & Penz, 2004)						Francini et al. 2004
				pyrrha (Fabricius, 1775)						Orr pers. obs.
				rhodope d'Almeida, 1923 *						APSC pers. obs.
				romeroi (Neild & Costa, 2008)						Pierre & Bernaud 2009
				rufina (Oberthür, 1917)						J. Pierre pers. com.
				surima (Schaus, 1902)						Pierre 1985a, Penz & Francini 1996
				thalia (Linnaeus, 1758)						Neild 2008
				zikani (d'Almeida, 1951)						J. Pierre pers. com.
				mamita (Burmeister, 1861)						Paluch et al. 2003
				canutia (Hopffer, 1874)						APSC pers. obs.
				neleus (Latreille, [1813])					Small	J. Pierre pers. com.
				alcione (Hewitson, 1852)						APSC pers. obs.
				stratonice (Latreille, [1813])						APSC pers. obs.
				ozomene (Godart, 1819) *						APSC pers. obs.
				dicaeus (Latreille, [1817])						Orr 1988
				anaxo (Hopffer, 1874)						APSC pers. obs.
				momina (Jordan, 1910)						J. Pierre pers. com.
				negra (C. Felder & R. Felder, 1862)						APSC pers. obs.
				callianthe (C. & R. Felder, 1862)						J. Pierre pers. com.
				trinacria (C. Felder & R. Felder, 1862)						APSC pers. obs.
				tenebrosa (Hewitson, 1868)						APSC pers. obs.
				griseata (Butler, 1873)						J. Pierre pers. com.
				hilaris (Jordan, 1910)						APSC pers. obs.
				eresia (C. Felder & R. Felder, 1862)						APSC pers. obs.
				rubrocellulata (Hayward, 1960)						J. Pierre pers. com.
				abana Hewitson, 1868						J. Pierre pers. com.
				erinome (C. Felder & R. Felder, 1861)	Uncertain					APSC pers. obs.
				radiata (Hewitson, 1868)						APSC pers. obs.
				hylonome (Doubleday, 1844)	3	Yes	No	Solid	Small	APSC pers. obs.
				euryleuca (Jordan, 1910)						J. Pierre pers. com.
	Apaturinae	Apaturini	Hestina	persimilis Westwood, [1850] (PS)	1	No				K. Matsumoto pers. com.
			Sasakia	charonda Hewitson, 1862 (PS)						K. Matsumoto pers. com.
	Satyrinae	Satyrini	Heteronympha	penelope Waterhouse, 1937 *	4b	Yes		Hollow	Medium	Orr 2002
			Hipparchia	semele (Linnaeus, 1758) (PS)	1	No		Solid	Small	Bryk 1919
